# Supplementary material for: MiR-301b-3p promotes breast cancer development through inhibiting the expression of transforming growth factor-beta receptor 2
Source: PeerJ. 2024 Nov 5;12:e18324. doi: 10.7717/peerj.18324 (PMC11546148; doi:10.7717/peerj.18324)
Supplement: Supplemental Information 1 [file peerj-12-18324-s001.zip]

Archive with 129 entries (109 files):
- Apoptosis/
- Apoptosis/MCF-7/
- Apoptosis/MCF-7/mi-1.png
- Apoptosis/MCF-7/mi-2.png
- Apoptosis/MCF-7/mi-3.png
- Apoptosis/MCF-7/mi-si-1.png
- Apoptosis/MCF-7/mi-si-2.png
- Apoptosis/MCF-7/mi-si-3.png
- Apoptosis/MCF-7/NC-1.png
- Apoptosis/MCF-7/NC-2.png
- Apoptosis/MCF-7/NC-3.png
- Apoptosis/MDA-MB-231/
- Apoptosis/MDA-MB-231/mi-1.png
- Apoptosis/MDA-MB-231/mi-2.png
- Apoptosis/MDA-MB-231/mi-3.png
- Apoptosis/MDA-MB-231/mi-si-1.png
- Apoptosis/MDA-MB-231/mi-si-2.png
- Apoptosis/MDA-MB-231/mi-si-3.png
- Apoptosis/MDA-MB-231/NC-1.png
- Apoptosis/MDA-MB-231/NC-2.png
- Apoptosis/MDA-MB-231/NC-3.png
- data analysis.xlsx
- FLOW raw/
- FLOW raw/MCF-7/
- FLOW raw/MCF-7/mi-si.005
- FLOW raw/MCF-7/mi-si.006
- FLOW raw/MCF-7/mi-si.007
- FLOW raw/MCF-7/mi.002
- FLOW raw/MCF-7/mi.003
- FLOW raw/MCF-7/mi.004
- FLOW raw/MCF-7/NC.002
- FLOW raw/MCF-7/NC.003
- FLOW raw/MCF-7/NC.004
- FLOW raw/MDA-MB-231/
- FLOW raw/MDA-MB-231/mi-si.012
- FLOW raw/MDA-MB-231/mi-si.013
- FLOW raw/MDA-MB-231/mi-si.014
- FLOW raw/MDA-MB-231/mi.006
- FLOW raw/MDA-MB-231/mi.007
- FLOW raw/MDA-MB-231/mi.008
- FLOW raw/MDA-MB-231/NC.009
- FLOW raw/MDA-MB-231/NC.010
- FLOW raw/MDA-MB-231/NC.011
- transwell/
- transwell/MCF7/
- transwell/MCF7/invasion/
- transwell/MCF7/invasion/mi-in-1.jpg
- transwell/MCF7/invasion/mi-in-2.jpg
- transwell/MCF7/invasion/mi-in-3.jpg
- transwell/MCF7/invasion/mi-si-1.jpg
- transwell/MCF7/invasion/mi-si-2.jpg
- transwell/MCF7/invasion/mi-si-3.jpg
- transwell/MCF7/invasion/NC-1.jpg
- transwell/MCF7/invasion/NC-2.jpg
- transwell/MCF7/invasion/NC-3.jpg
- transwell/MCF7/migration/
- transwell/MCF7/migration/mi-1.jpg
- transwell/MCF7/migration/mi-2.jpg
- transwell/MCF7/migration/mi-3.jpg
- transwell/MCF7/migration/mi-si-1.jpg
- transwell/MCF7/migration/mi-si-2.jpg
- transwell/MCF7/migration/mi-si-3.jpg
- transwell/MCF7/migration/NC-1.jpg
- transwell/MCF7/migration/NC-2.jpg
- transwell/MCF7/migration/NC-3.jpg
- transwell/MDA-MB-231/
- transwell/MDA-MB-231/invasion/
- transwell/MDA-MB-231/invasion/mi-1.jpg
- transwell/MDA-MB-231/invasion/mi-2.jpg
- transwell/MDA-MB-231/invasion/mi-3.jpg
- transwell/MDA-MB-231/invasion/mi-si-1.jpg
- transwell/MDA-MB-231/invasion/mi-si-2.jpg
- transwell/MDA-MB-231/invasion/mi-si-3.jpg
- transwell/MDA-MB-231/invasion/NC-1.jpg
- transwell/MDA-MB-231/invasion/NC-2.jpg
- transwell/MDA-MB-231/invasion/NC-3.jpg
- transwell/MDA-MB-231/migration/
- transwell/MDA-MB-231/migration/mi-1.jpg
- transwell/MDA-MB-231/migration/mi-2.jpg
- transwell/MDA-MB-231/migration/mi-3.jpg
- transwell/MDA-MB-231/migration/mi-si-1.jpg
- transwell/MDA-MB-231/migration/mi-si-2.jpg
- transwell/MDA-MB-231/migration/mi-si-3.jpg
- transwell/MDA-MB-231/migration/NC-1.jpg
- transwell/MDA-MB-231/migration/NC-2.jpg
- transwell/MDA-MB-231/migration/NC-3.jpg
- wound healing/
- wound healing/MCF-7/
- wound healing/MCF-7/0h/
- wound healing/MCF-7/0h/mi (1).tif
- wound healing/MCF-7/0h/mi (2).tif
- wound healing/MCF-7/0h/mi (3).tif
- wound healing/MCF-7/0h/mi-si (1).tif
- wound healing/MCF-7/0h/mi-si (2).tif
- wound healing/MCF-7/0h/mi-si (3).tif
- wound healing/MCF-7/0h/NC (1).tif
- wound healing/MCF-7/0h/NC (2).tif
- wound healing/MCF-7/0h/NC (3).tif
- wound healing/MCF-7/24h/
- wound healing/MCF-7/24h/mi-1.tif
- wound healing/MCF-7/24h/mi-2.tif
- wound healing/MCF-7/24h/mi-3.tif
- wound healing/MCF-7/24h/mi-si-1.tif
- wound healing/MCF-7/24h/mi-si-2.tif
- wound healing/MCF-7/24h/mi-si-3.tif
- wound healing/MCF-7/24h/NC-1.tif
- wound healing/MCF-7/24h/NC-2.tif
- wound healing/MCF-7/24h/NC-3.tif
- wound healing/MDA-MB-231/
- wound healing/MDA-MB-231/0h/
- wound healing/MDA-MB-231/0h/mi-1.tif
- wound healing/MDA-MB-231/0h/mi-2.tif
- wound healing/MDA-MB-231/0h/mi-3.tif
- wound healing/MDA-MB-231/0h/mi-si-1.tif
- wound healing/MDA-MB-231/0h/mi-si-2.tif
- wound healing/MDA-MB-231/0h/mi-si-3.tif
- wound healing/MDA-MB-231/0h/NC-1.tif
- wound healing/MDA-MB-231/0h/NC-2.tif
- wound healing/MDA-MB-231/0h/NC-3.tif
- wound healing/MDA-MB-231/24h/
- wound healing/MDA-MB-231/24h/mi-1.tif
- wound healing/MDA-MB-231/24h/mi-2.tif
- wound healing/MDA-MB-231/24h/mi-3.tif
- wound healing/MDA-MB-231/24h/mi-si-1.tif
- wound healing/MDA-MB-231/24h/mi-si-2.tif
- wound healing/MDA-MB-231/24h/mi-si-3.tif
- wound healing/MDA-MB-231/24h/NC-1.tif
- wound healing/MDA-MB-231/24h/NC-2.tif
- wound healing/MDA-MB-231/24h/NC-3.tif
