# Supplementary material for: MiR-301b-3p promotes breast cancer development through inhibiting the expression of transforming growth factor-beta receptor 2
Source: PeerJ. 2024 Nov 5;12:e18324. doi: 10.7717/peerj.18324 (PMC11546148; doi:10.7717/peerj.18324)
Supplement: Supplemental Information 5 [file peerj-12-18324-s005.zip]

Archive with 30 entries (30 files):
- pstat6+stat6 1_1(Chemiluminescence).tif
- pstat6+stat6 1_1(Colorimetric).tif
- pstat6+stat6 1_1(Composite)-01.tif
- pstat6+stat6 1_1(Composite).pdf
- pstat6+stat6 1_1(Composite).tif
- pstat6+stat6 1_2(Chemiluminescence).tif
- pstat6+stat6 1_2(Colorimetric).tif
- pstat6+stat6 1_2(Composite)-01.tif
- pstat6+stat6 1_2(Composite).pdf
- pstat6+stat6 1_2(Composite).tif
- pstat6+stat6 2_1(Chemiluminescence).tif
- pstat6+stat6 2_1(Colorimetric).tif
- pstat6+stat6 2_1(Composite)-01.tif
- pstat6+stat6 2_1(Composite).pdf
- pstat6+stat6 2_1(Composite).tif
- pstat6+stat6 2_2(Chemiluminescence).tif
- pstat6+stat6 2_2(Colorimetric).tif
- pstat6+stat6 2_2(Composite)-01.tif
- pstat6+stat6 2_2(Composite).pdf
- pstat6+stat6 2_2(Composite).tif
- pstat6+stat6 3_1(Chemiluminescence).tif
- pstat6+stat6 3_1(Colorimetric).tif
- pstat6+stat6 3_1(Composite)-01.tif
- pstat6+stat6 3_1(Composite).pdf
- pstat6+stat6 3_1(Composite).tif
- pstat6+stat6 3_2(Chemiluminescence).tif
- pstat6+stat6 3_2(Colorimetric).tif
- pstat6+stat6 3_2(Composite)-01.tif
- pstat6+stat6 3_2(Composite).pdf
- pstat6+stat6 3_2(Composite).tif
