# Supplementary material for: MiR-301b-3p promotes breast cancer development through inhibiting the expression of transforming growth factor-beta receptor 2
Source: PeerJ. 2024 Nov 5;12:e18324. doi: 10.7717/peerj.18324 (PMC11546148; doi:10.7717/peerj.18324)
Supplement: Supplemental Information 6 [file peerj-12-18324-s006.zip]

Archive with 1 entries (1 files):
- WB_Look here please.pptx
